# Supplementary material for: Gouldian Finches (Chloebia gouldiae) Increase the Frequency of Head Movements with Increasing Risk at Water-holes but Prolong Interscan Intervals While Drinking: Two Different Strategies?
Source: Animals (Basel). 2025 Dec 28;16(1):87. doi: 10.3390/ani16010087 (PMC12785087; doi:10.3390/ani16010087)
Supplement: Supplementary file 1 [file animals-16-00087-s001.zip]

Archive with 1 entries (1 files):
- animals-4018049-supplementary.xlsx
