# Supplementary material for: Gouldian Finches (Chloebia gouldiae) Increase the Frequency of Head Movements with Increasing Risk at Water-holes but Prolong Interscan Intervals While Drinking: Two Different Strategies?
Source: Animals (Basel). 2025 Dec 28;16(1):87. doi: 10.3390/ani16010087 (PMC12785087; doi:10.3390/ani16010087)
Supplement: Supplementary file 1 [file animals-16-00087-s001.zip › animals-4018049-supplementary.xlsx]

## Sheet: Gouldian_vigilance_ground_paper
Year	Waterhole location	Waterhole size	# birds categorised	Morph	Sex	Frequency of head movements	Interscan interval
1	1	1	1	1	2	0.771208	3.5		Year	1: 2023; 2: 2024
1	1	1	2	1	1	0.853242	3.48		Waterhole location	45901
1	1	1	3	1	2	0.660066	1.45		Waterhole size	1: Small; 2: medium; 3: large
1	1	1	1	1	2	0.512821			# birds categorised	1: alone; 2: 2 birds; 3: 3 - 4 birds; 4: 5 - 7 birds; 5: > 7 birds
1	1	1	1	2	2	0.502513	3.08		Morph	1: black-headed; 2: red-headed; 3: grey (juvenile)
1	1	1	1	2	2	0.246305	2.75		Sex	1: male; 2: female; 3: inknown (juvenile)
1	1	1	1	1	1	0.428816	2.53
1	1	1	2	3	3	0.601892	2.26
1	1	1	2	1	2	0.740741	3.65
1	1	1	1	3	3	1.06838	1.51
1	1	1	1	1	2	1.0929	4.12
1	1	1	2	2	1	0.622665	3.91
1	1	1	1	1	1	1.11962	1.99
1	1	1	1	1	1	0.647668	2.83
1	1	1	1	1	2	1.68067	9.07
1	1	1	1	2	2	1.1236
1	1	1	1	2	2	0.647948	1.67
1	1	1	1	1	1	0.756348	2.28
1	1	1	1	3	3	1.03761	2.58
1	1	1	1	1	1	1.35287	3.29
1	1	1	1	1	2	0.86747	2.19
1	1	1	3	2	2	0.381679
1	1	1	3	2	2	1.11111	2.13
1	1	1	2	1	1	1.1976	1.95
1	1	1	1	3	3	0.405405	3.06
1	1	1	1	3	3	0.615006	3.44
1	1	1	1	1	1	0.88968	2.52
1	1	1	2	1	2	0.613497	3.42
1	1	1	1	1	2	0.929368	4.25
1	1	1	1	1	1	0.782779	1.8
1	1	1	2	1	2	1.20773	4.97
1	1	1	1	3	3	0.810811	2.12
1	1	1	1	3	3	0.907029	4.76
1	1	1	3	1	1	0.828729	5.31
1	1	1	3	1	1	0.954654	2.28
1	1	1	2	2	2	1.76471
1	1	1	1	2	2	0.896117	2.18
1	1	1	1	1	1	0.865801	3.15
1	1	1	2	1	2	1.51515
1	1	1	1	1	2	0.460829
1	1	1	1	2	2	2.31214
1	1	1	1	1	1	1.42487	4.63
1	1	1	3	1	1	1.42248	1.52
1	1	1	1	2	1	1.16279	2.23
1	1	1	3	1	2	0.990099
1	1	1	3	2	1	1.16959
1	1	1	2	1	2	0.896861	0.48
1	1	1	1	2	1	0.787402
1	1	1	2	3	3	0.291545	1.97
1	1	1	3	1	2	0.742574	4.13
1	1	1	1	1	2	0.383142
1	1	1	3	1	1	0.826446
1	1	1	1	1	1	0.5386	2.05
1	1	1	2	1	2	1.10193	3.78
1	1	1	2	3	3	0.892857	3.27
1	1	1	1	3	3	0.434783
1	1	1	1	3	3	1.78359	7.56
1	1	1	3	1	1	1.33333	3.81
1	1	1	1	1	2	0.698324	6.46
1	1	1	3	1	1	0.342466
1	1	1	3	1	1	0.813008	2.36
1	1	1	3	1	1	0.790514
1	1	1	1	1	1	0.889548	3.21
1	1	1	4	2	1	0.403226	4.83
1	1	1	1	1	2	1.29534	8.86
1	1	1	1	3	3	1.37489	2.16
1	1	1	2	1	1	1.2987	3.34
1	1	1	2	1	1	1.39373	3.58
1	1	1	1	1	2	1.32597	7.53
1	1	1	1	1	1	0.992556	3.97
1	1	1	1	1	1	0.78329	2.59
1	1	1	1	1	1	1.04167	5.69
1	1	1	2	1	2	2.77778
1	1	1	2	1	1	0.776053	2.12
1	1	1	1	1	2	0.793651
1	1	1	2	1	1	0.952381	1.87
1	1	1	2	3	3	0.767263	4.54
1	1	1	1	1	1	0.547445	3.91
1	1	1	2	3	3	1.24708	2.25
1	1	1	1	3	3	1.0095	2.72
1	1	1	1	3	3	0.282486
1	1	1	1	3	3	0.981354	4.06
1	1	1	1	1	1	1.2605	1.42
1	1	1	2	2	2	0.4914	2.45
1	1	1	2	1	2	0.746269
1	1	1	2	2	1	0.246305
1	1	1	1	3	3	2.43902
1	1	1	2	3	3	1.41844	2.66
1	1	1	1	2	2	0.301205
1	1	1	3	1	2	1.19332	1.7
1	1	1	3	2	1	1.38037
1	1	1	3	1	1	1.07004	6.48
1	1	1	1	1	2	1.68776	7.08
1	1	1	1	3	3	1.19522	2.27
1	1	1	2	1	1	1.26292	7.07
1	1	1	3	2	1	0.568182
1	1	1	2	1	1	0.931677	4.27
1	1	1	1	3	3	0.936768	3.61
1	1	1	2	2	1	0.895522	3.54
1	1	1	1	1	1	1.19149	5.93
1	1	1	1	2	1	1.85811	4.4
1	1	1	4	1	2	1.08588	2.47
1	1	1	1	2	1	1.21951	2.16
1	1	1	3	2	1	1.46699	3.87
1	1	1	1	2	1	1.34731	2.49
1	1	1	1	2	1	1.66667	5.16
1	1	1	1	1	1	1.06222	3.71
1	1	1	3	2	1	1.04712	0.41
1	1	1	1	1	2	1.37931
1	1	1	2	3	3	0.906344	5.7
1	1	1	2	3	3	0.963524	2.56
1	1	1	2	1	1	1.17647	4.33
1	1	1	2	1	1	0.950872	3.2
1	1	1	2	1	1	0.362319
1	1	1	1	1	2	1.86916
1	1	1	2	1	2	0.7109	5.65
1	1	1	1	3	3	0.950119
1	1	1	1	3	3	0.79721	1.94
1	1	1	1	3	3	1.0101	2.6
1	1	1	1	3	3	1.52922	2.24
1	1	1	2	3	3	0.898588
1	1	1	1	1	1	0.992556	0.44
1	1	1	2	1	1	2.04082	3.67
1	1	1	3	1	1	0.890869
1	1	1	1	1	2	1.87266	1.89
1	1	1	1	3	3	0.728112	2.26
1	1	1	1	3	3	1.36452	3.15
1	1	1	1	3	3	0.912863	1.77
1	1	1	1	1	1	1.48096	2.08
1	1	1	2	1	2	0.884956	2.05
1	1	1	2	1	2	0.884956
1	1	1	1	1	2	1.27907
1	1	1	5	1	2	0.847458
1	1	1	2	1	2	0.715015	5.02
1	1	1	1	3	3	0.995475	2.52
1	1	1	1	3	3	0.849515	2.73
1	1	1	3	1	1	0.909091	2.74
1	1	1	1	1	2	0.546448
1	1	1	1	1	2	1.23751	2.36
1	1	1	2	2	2	0.444444
1	1	1	2	2	2	1.57658	2.2
1	1	1	1	2	1	1.38313	2.52
1	3	1	1	1	2	2.45902
1	3	1	3	1	2	0.774648	1.18
1	3	1	1	3	3	1.10041
1	3	1	1	3	3	0.899621
1	3	1	1	3	3	0.829876
1	3	1	1	3	3	1.01729
1	3	1	1	3	3	0.645161
1	3	1	1	3	3	0.768156	2
1	3	1	4	1	1	0.59761
1	3	1	1	3	3	0.868862	1.97
1	3	1	2	1	2	0.956522	4.06
1	3	1	3	2	1	0.702165	2.52
1	3	1	1	1	2	1.1236	4.15
1	3	1	1	2	1	1.11386	4.25
1	3	1	2	1	2	0.862069
1	3	1	1	3	3	1.61154	10.25
1	3	1	3	2	1	0.735294
1	3	1	1	3	3	1.16167	4.21
1	3	1	1	3	3	0.742942	6.5
1	3	1	2	3	3	1.38889	4.02
1	3	1	1	3	3	0.814332	3.67
1	3	1	1	3	3	1.3544	3.76
1	3	1	1	3	3	1.04053	3.49
1	3	1	1	3	3	0.869565	2.52
1	3	1	1	3	3	0.949367	3.18
1	3	1	1	3	3	0.917049	7.06
1	3	1	1	3	3	1.12108	5.22
1	3	1	1	3	3	1.1201	2.47
1	3	1	1	3	3	1.10516	1.27
1	3	1	1	3	3	1.01642	2.75
1	4	2	2	2	1	0.442087	2.3
1	4	2	2	2	1	0.290276	7.31
1	4	2	3	1	2	0.485437
1	4	2	3	1	2	0.595238
1	4	2	2	3	3	0.826446	2.48
1	4	2	2	2	1	0.973236	1.5
1	4	2	2	1	2	0.938967	4.17
1	4	2	1	1	2	1.23457	1.7
1	4	2	1	3	3	0.821355	4.28
1	4	2	2	3	3	1.1713
1	4	2	2	3	3	0.719424
1	4	2	2	1	2	0.70922
1	4	2	1	1	2	1.12108	4.87
1	4	2	2	1	2	0.286533	3.67
1	4	2	1	1	2	0.446429
1	4	2	1	2	1	0.662252	4.57
1	4	2	2	1	2	0.3367
1	4	2	1	3	3	1.12322	10.94
1	4	2	1	2	1	1.74419	4.14
1	4	2	1	3	3	1.25549	3.89
1	4	2	1	3	3	1.34357
1	4	2	2	1	2	1.16883	0.68
1	4	2	1	1	1	1.24792
1	4	2	2	1	2	1.05503	1.14
1	4	2	1	3	3	0.858369
1	4	2	1	1	2	1.28496
1	5	3	1	1	1	0.425532
1	5	3	1	3	3	0.502183
1	5	3	3	3	3	0.669216	9.96
1	5	3	2	3	3	1.50376	1.54
1	5	3	3	1	1	1.47239	10.21
1	5	3	3	1	1	1.00402
1	5	3	3	1	1	1.08637
1	6	1	1	1	2	0.716846	0.22
1	6	1	4	2	1	1.03586
1	6	1	1	1	2	1.1509	4.06
1	6	1	2	1	2	1.38577	3.1
1	6	1	2	3	3	0.954112	4.26
1	6	1	1	1	2	1.0646	1.64
1	6	1	2	2	1	1.06045	7.7
1	6	1	3	1	1	1.20968	3.42
1	6	1	1	1	2	0.9375	1.87
1	6	1	1	3	3	1.13969	6.54
1	7	3	4	1	2	1.48699
1	7	3	3	1	1	1.3089
1	7	3	1	3	3	1.2858	1.98
1	7	3	1	3	3	1.16246	1.27
1	7	3	1	3	3	1.15163	4.88
1	7	3	1	1	1	1.19435	3.63
1	7	3	1	2	1	0.983607	14.94
1	7	3	1	2	1	1.27237	1.42
1	7	3	1	2	1	0.759734	7.61
1	7	3	1	1	1	0.423729	5.87
1	7	3	1	1	1	0.609137	4.7
1	7	3	1	1	1	1.06101	7.24
1	7	3	2	1	2	1.11386	2.56
1	7	3	2	3	3	1.0989	4.84
1	7	3	1	1	1	1.31868	1.42
1	7	3	2	3	3	0.552486	3.32
1	7	3	3	1	2	1.78571
1	7	3	1	1	2	1.22324	3.15
1	7	3	3	1	1	0.846024	8.46
1	7	3	1	3	3	1.24766	4.31
1	7	3	1	3	3	1.58893
2	7	3	1	1	2	1.07527
2	7	3	2	3	3	1.16279
2	7	3	2	3	3	0.799419	1.67
2	7	3	4	3	3	1.09261	3.57
2	7	3	5	2	1	0.882872	4.7
2	7	3	3	3	3	1.20482	2.79
2	7	3	1	3	3	1.14723
2	7	3	1	1	2	1.35318
2	7	3	1	1	2	1.45929	11.06
2	7	3	2	3	3	1.02289	3.64
2	7	3	1	2	2	1.18606	3.2
2	7	3	1	1	1	1.18644	3.62
2	7	3	1	1	1	1.72279	2.03
2	7	3	1	2	1	1.69173	2.8
2	7	3	2	3	3	1.09562	2.7
2	7	3	1	1	2	1.06952	6.55
2	7	3	4	3	3	0.815772	3.89
2	7	3	2	1	1	1.23077	1.92
2	7	3	3	3	3	0.419287	3.47
2	7	3	1	2	1	2.12766
2	7	3	3	3	3	1.08865	7.24
2	7	3	4	3	3	1.21686	1.18
2	7	3	1	1	1	1.21359
2	7	3	1	3	3	1.3624	8.75
2	7	3	1	1	1	1.01974
2	7	3	1	3	3	0.77427
2	7	3	1	3	3	1.12157	5.98
2	7	3	1	1	1	1.18496
2	7	3	1	1	1	1.3974	1.89
2	7	3	1	1	2	1.43541
2	7	3	3	3	3	1.18343	3.77
2	7	3	5	3	3	1.00503	8.07
2	7	3	4	1	1	0.5	2.3
2	7	3	1	3	3	1.07239
2	7	3	5	3	3	0.730181	3.13
2	7	3	5	3	3	1.05263
2	7	3		3	3	1.06838	9.09
2	7	3	5	3	3	0.983796	1.99
2	7	3	2	1	2	0.877193
2	7	3	3	3	3	1.01329	5.82
2	7	3	2	2	1	1.21065	3.31
2	7	3	4	3	3	1.21687	8.75
2	7	3	2	3	3	1.26683	3.67
2	7	3	1	3	3	0.854916
2	7	3	2	1	2	0.959693	3.26
2	7	3	1	1	2	0.723629
2	7	3	2	1	2	0.601323	6.93
2	7	3	4	1	1	1.38324	1.51
2	7	3	1	3	3	1.38578	4.33
2	7	3	1	3	3	0.847857
2	7	3	2	3	3	0.90009	10.07
2	7	3	5	3	3	1.31435	4.38
2	7	3	4	1	1	1.6129	3.24
2	7	3	4	1	1	0.972763	0.89
2	7	3	5	3	3	1.19332	3.68
2	7	3	3	1	1	1.53928	5.19
2	7	3	1	3	3	1.22951
2	7	3	3	3	3	1.31477
2	7	3	1	1	2	1.01196
2	7	3	1	1	2	1.11492	3.4
2	7	3	1	3	3	1.63339	9.24
2	7	3	2	3	3	1.14776	2.55
2	7	3	1	1	2	1.00262
2	7	3	1	1	2	0.729927
2	7	3	1	3	3	1.44615	4.76
2	7	3	1	3	3	1.193	2.84
2	7	3	1	3	3	1.97316	2.02
2	7	3	2	1	1	1.1708
2	7	3	1	1	2	1.34357	1.72
2	7	3	1	3	3	0.45045
2	7	3	1	2	2	1.30435	2.46
2	7	3	2	2	2	1.15774
2	7	3	4	2	2	1.53612	1.71
2	7	3	1	3	3	1.32518
2	7	3	3	1	1	0.968132	8.17
2	7	3	3	3	3	1.05465	3.41
2	7	3	1	3	3	0.935994
2	7	3	1	3	3	1.21739	4.52
2	7	3	1	3	3	0.919238
2	7	3	1	3	3	1.54782	3.99
2	7	3	2	3	3	1.68244	3.06
2	7	3	1	3	3	1.34341	3.69
2	7	3	1	1	1	0.568182
2	9	2	3	1	1	0.893655	2.88
2	9	2	3	1	1	1.35542	7.57
2	9	2	5	2	1	1.1976	7.1
2	9	2	2	2	2	1.30119
2	9	2	2	2	2	1.06952
2	9	2	5	2	1	1.4771	7.13
2	9	2	1	2	1	1.07817	3
2	9	2	5	2	2	1.3587	4.72
2	9	2	5	2	2	0.83682	3.02
2	9	2	1	1	1	0.597907	3.46
2	9	2	1	1	2	1.6129
2	9	2	1	1	1	1.5
2	9	2	2	1	2	1.05485	5.29
2	9	2	1	1	1	1.20301	3.12
2	9	2	3	2	1	1.10922	6.59
2	9	2	4	1	1	1.22699	2.88
2	9	2	1	2	1	1.5873
2	9	2	1	1	1	0.913242	2.76
2	9	2	1	3	3	1.22358	7.18
2	9	2	1	3	3	1.5674	7.86
2	9	2	1	3	3	0.881834	3.74
2	9	2	1	1	1	0.421348	2.93
2	9	2	2	3	3	1.16959	5.16
2	9	2	1	1	2	1.25786
2	9	2	1	3	3	0.819672	2.18
2	9	2	3	1	1	0.835655	6.9
2	9	2	2	1	1	0.977995	2.94
2	9	2	1	3	3	0.864198
2	9	2	2	1	2	1.81818
2	9	2	2	1	1	1.01523	5.45
2	9	2	2	1	1	0.881057
2	9	2	1	2	1	1.15607
2	9	2	3	2	1	0.996678	7.83
2	9	2	1	3	3	0.689655	3.01
2	8	2	2	1	1	1.17371	8.15
2	8	2	3	1	1	0.963391	5.79
2	8	2	3	2	1	1.6
2	8	2	3	3	3	1.359	3.67
2	8	2	2	1	1	1.01215	5.84
2	8	2	1	3	3	1.60985	6.48
2	8	2	3	1	1	1.55844	4.79
2	8	2	1	3	3	1.18443
2	8	2	2	3	3	0.918367	10.31
2	8	2	1	3	3	1.3256	4.58
2	8	2	3	2	1	0.833333	4.61
2	8	2	4	1	2	1.44274	2.28
2	8	2	4	1	1	1.27796	4.44
2	8	2	1	3	3	1.222	4.05
2	8	2	1	3	3	1.10294	4.72
2	8	2	3	1	1	1.42857	6.91
2	8	2	1	3	3	1.36986	6.16
2	8	2	3	2	1	1.2766	2.37
2	8	2	3	1	1	1.54062	3.91
2	8	2	1	1	2	1.14613	1.46
2	8	2	4	2	1	1.63522	4.66
2	8	2	3	1	2	1.14177	5.64
2	8	2	2	1	1	1.71958	6.87
2	8	2	3	3	3	1.52672	4.68
2	8	2	4	1	2	1.03448	5.16
2	8	2	3	3	3	1.73697	3.75
2	8	2	3	1	1	1.51105	2.58
2	8	2	1	3	3	1.31332
2	2	3	5	2	1	1.25101	2.32
2	2	3	5	1	2	1.21145	2.69
2	2	3	5	2	1	1.29199
2	2	3	5	2	1	1.16383	5.18
2	2	3	5	1	2	2.58621
2	2	3	5	1	1	1.76678	3.95
2	2	3	5	1	1	2.1645	1.06
2	2	3	5	1	2	0.940439	3.21
2	2	3	4	2	1	2.47525	6.59
2	2	3	3	1	1	1.05263	9.97
2	2	3	5	2	1	1.48588	0.58
2	2	3	4	2	1	2.40964
2	2	3	4	1	1	1.45985	5.05
2	2	3	2	1	1	1.31148	1.71
2	2	3	5	1	1	1.51679	2.03
2	2	3	2	3	3	1.31579	2.69
2	2	3	1	1	1	1.17955	3.72
2	2	3	2	3	3	1.05263	4.13
2	2	3	2	3	3	1.49254
2	2	3	3	1	1	1.31579	2.15
2	2	3	2	2	1	1.37741	0.86
2	2	3	1	3	3	1.41844	4.6
2	2	3	1	3	3	1.54143	1.88
2	2	3	2	1	1	1.23457	10.97
2	2	3	1	2	1	0.938086	3.07
2	2	3	1	3	3	1.84502	2.79
2	2	3	5	2	1	1.18946	2.96
2	2	3	5	2	1	1.5919	4.88
2	2	3	5	1	1	0.766871	5.81
2	2	3	1	1	2	0.990099
2	2	3	1	1	2	1.07914	3.39
2	2	3	3	1	2	1.18846	6.85
2	2	3	1	3	3	1.09375	2.36
2	2	3	1	1	1	0.882353	1.26
2	2	3	5	2	1	1.54321	4.52
2	2	3	5	1	1	1.15321	6.8
2	2	3	5	1	2	0.860832	6.46
2	2	3	4	1	1	0.951345	4.47
2	2	3	5	1	1	1.13636	19.92
2	2	3	4	1	1	1.3986	5.05
2	2	3	4	1	2	1.21581
2	2	3	5	1	1	1.2016	3.68
2	2	3	3	1	1	1.20275	3.2
2	2	3	5	1	1	1.0627	4.52
2	2	3	5	2	1	1.47059
2	2	3	2	3	3	2.5974
2	2	3	4	3	3	1.24224	5.09
2	2	3	5	2	1	1.13766	2.4
2	2	3	1	1	1	1.26263
2	2	3	1	1	1	1.00354	4.48
2	2	3	2	3	3	1.91571	2.19
2	2	3	1	1	1	0.900901	3.38
2	2	3	3	3	3	0.942549	3.44
2	2	3	1	2	1	1.20919	2.34
2	2	3	1	3	3	1.8018
2	2	3	1	3	3	1.39002	2.69
2	2	3	1	3	3	1.39912	1.81
2	2	3	1	3	3	3.27869
2.5	8	2	1	1	2	1.75	5.09
2.5	8	2	2	1	1	1.53173	7.86
2.5	8	2	3	3	3	1.92864	4.64
2.5	8	2	4	2	1	2.06718	5.16
2.5	8	2	4	2	1	2.19298	8.44
2.5	8	2	3	3	3	2.19207	7.49
2.5	8	2	1	1	1	0.9942	3.38
2.5	8	2	1	3	3	2.04918
2.5	8	2	3	3	3	1.96078	3.97
2.5	8	2	4	1	2	1.75983	2.8
2.5	8	2	4	3	3	1.0118	6.77
2.5	8	2	4	3	3	2.1601	4.35
2.5	8	2	1	1	1	1.88679	5.79
2.5	8	2	2	1	1	1.65746	4.65
2.5	8	2	3	3	3	1.75258	5.23
2.5	8	2	4	3	3	1.43472	5.89
2.5	8	2	4	3	3	1.81818	1.98
2.5	8	2	1	3	3	1.82768	8.85
2.5	8	2	1	3	3	1.89274	4.94
2.5	8	2	3	1	1	1.81818	6.91
2.5	8	2	3	1	1	1.69903	5.93
2.5	8	2	3	1	1	2.23602	3.28
2.5	8	2	4	3	3	2.35294	7.06
2.5	8	2	4	3	3	2.24719	4.76
2.5	8	2	4	3	3	1.56028	7.5
2.5	8	2	4	2	1	2.46046	4.09
2.5	8	2	5	2	1	1.95759	3.7
2.5	8	2	5	1	1	1.51643	2.99
2.5	8	2	5	1	2	1.55262	9.07
2.5	8	2	5	1	1	1.69109	7.11
2.5	8	2	4	3	3	1.7618	5.39
2.5	8	2	4	3	3	1.52284	6.1
2.5	8	2	3	2	1	1.09589	2.34
2.5	8	2	3	1	2	1.67095	1.53
2.5	8	2	3	3	3	1.29032	4.6
2.5	8	2	3	3	3	1.90896	4.14
2.5	8	2	3	2	1	2.41449	4.64
2.5	8	2	4	3	3	1.00865	10.41
2.5	8	2	5	1	2	2.46479	3.66
2.5	8	2	5	3	3	1.59236	5.19
2.5	8	2	4	3	3	1.87266	13.07
2.5	8	2	4	1	1	2.20994	4.42
2.5	8	2	4	3	3	1.95167	0.99
2.5	8	2	4	3	3	2.57407	4.68
2.5	8	2	4	1	1	2.00803	3.23
2.5	8	2	4	1	2	1.66976	4.51
2.5	8	2	3	1	1	2.41935	2.97
2.5	8	2	3	1	2	1.64474	5.44
2.5	8	2	3	1	1	2.58949	5.9
2.5	8	2	3	3	3	2.16606	8.89
2.5	8	2	2	1	1	2.51397	7.34
2.5	8	2	3	3	3	2.1576	4.77
2.5	8	2	3	1	1	1.63399	1.84
2.5	8	2	4	2	1	2.55144	8.34
2.5	8	2	4	3	3	1.77839	4.48
2.5	8	2	4	1	2	1.84332	5.66
2.5	8	2	4	1	2	2.16049	6.35
2.5	8	2	4	3	3	2.0979	6.14
2.5	8	2	3	3	3	2.01835	3.4
2.5	8	2	3	1	2	2.48869	3.33
2.5	8	2	1	3	3	2.5544	4.83
2.5	8	2	1	1	1	2.30056	2.46
2.5	8	2	2	1	1	1.9544	6.09
2.5	8	2	3	1	1	2.87908	7.45
2.5	8	2	2	3	3	1.61476	3.77
2.5	8	2	2	1	1	3.00752	2.21
2.5	7	3	1	3	3	1.60643	7.21
2.5	7	3	1	3	3	1.92077	5.94
2.5	7	3	4	1	1	1.62057	3.94
2.5	7	3	4	2	1	1.75522	2.03
2.5	7	3	4	2	2	1.84185	1.81
2.5	7	3	4	3	3	1.5955	2.35
2.5	7	3	4	3	3	1.4603	3.44
2.5	7	3	4	3	3	1.63883	4.73
2.5	7	3	3	3	3	1.63185	10.2
2.5	7	3	3	3	3	1.69875	2.8
2.5	7	3	3	3	3	1.28029	4.45
2.5	7	3	3	3	3	1.95609	4.02
2.5	7	3	1	3	3	1.63711	4.67
2.5	7	3	2	3	3	1.64204
2.5	7	3	2	1	1	1.49551	2.91
2.5	1	1	2	3	3	1.44509
2.5	1	1	1	3	3	1.2285
2.5	1	1	1	3	3	1.24481
2.5	1	1	2	3	3	1.57593	2.3
2.5	1	1	1	3	3	1.01266
2.5	1	1	4	3	3	0.910332	2.68
2.5	1	1	2	3	3	1.86916	7.73
2.5	1	1	2	3	3	1.73611
2.5	1	1	4	3	3	1.34159	2.96
2.5	1	1	4	1	1	0.971345	3.3
2.5	1	1	4	3	3	1.35052	10.41
2.5	1	1	4	3	3	1.72144	4.92
2.5	1	1	4	1	1	1.69671	3.98
2.5	1	1	5	2	1	1.29991	4.94
2.5	1	1	5	2	1	1.65877	3.61
2.5	1	1	5	1	2	1.07527	7.21
2.5	1	1	5	1	1	1.47783	2.7
2.5	1	1	5	3	3	1.34048	3.79
2.5	1	1	5	2	1	1.48837	2.44
2.5	1	1	5	3	3	1.83799	1.42
2.5	1	1	5	3	3	1.51835	2.1
2.5	1	1	5	3	3	1.79641	3.2
2.5	1	1	2	3	3	1.63776	3.41
2.5	1	1	2	3	3	1.61435	4.51
2.5	1	1	3	3	3	1.77487	1.99
2.5	1	1	2	1	1	2.05224	2.2
2.5	1	1	2	3	3	1.17647
2.5	1	1	4	3	3	1.95745
2.5	1	1	3	3	3	1.55116
2.5	1	1	3	3	3	1.92024	3.03
2.5	1	1	3	3	3	1.78117	9.81
2.5	1	1	3	3	3	1.92604	7.87
2.5	1	1	3	3	3	1.66232	1.15
2.5	1	1	2	2	1	1.50033
2.5	1	1	3	3	3	1.11111
2.5	1	1	1	3	3	1.68599
2.5	1	1	1	3	3	1.57352	3.4
2.5	1	1	1	3	3	1.76493
2.5	1	1	1	3	3	2.36686
2.5	1	1		3	3	1.40647	3.47
2.5	1	1	2	1	1	1.92837	10.18
2.5	1	1	4	1	1	1.9555	4.54
2.5	1	1	4	1	1	1.80556	3.85
2.5	1	1	4	1	1	1.58919	5.15
2.5	1	1	3	2	1	2.19298	6.72
2.5	1	1	1	2	1	1.73993	2.69
2.5	1	1	1	2	2	1.83876	4.97
2.5	1	1	1	3	3	1.8732
2.5	1	1	3	1	1	1.96445	5.8
2.5	1	1	4	3	3	1.91064	2.97
2.5	1	1	4	3	3	2.07632	3.12
2.5	1	1	3	3	3	1.89793	3.76
2.5	1	1	3	1	1	1.70316	2.7
2.5	1	1	4	2	1	1.73121	2.88
2.5	1	1	2	3	3	2.60116
2.5	1	1	2	3	3	1.64609
2.5	1	1	2	3	3	1.58014	7.12
2.5	1	1	2	3	3	2.3705
2.5	1	1	3	2	2	2.04918	2.83
2.5	1	1	2	1	1	2.43733	3.24
2.5	1	1	4	3	3	1.51807	5.85
2.5	1	1	4	1	2	1.89549
2.5	1	1	4	1	2	1.88324	10.89
2.5	1	1	4	3	3	2.49141	2.86
2.5	1	1	4	2	1	2.04444	6.58
2.5	1	1	5	2	1	2.06928	4.84
2.5	1	1	4	3	3	1.86441	2.3
2.5	1	1	5	1	1	2.29568	3.09
2.5	1	1	5	3	3	2.33645	3.56
2.5	1	1	5	3	3	2.25891	9.28
2.5	1	1	5	3	3	1.95072	3.05
2.5	1	1	5	3	3	2.2779
2.5	1	1	5	2	1	2.2792
2.5	1	1	5	1	1	1.79924
2.5	1	1	5	2	1	2.32558	2.16
2.5	1	1	5	1	1	1.84162
2.5	1	1	3	2	1	1.85471	3.72
2.5	1	1	3	1	1	2.10441	4.45
2.5	1	1	4	3	3	2.33838	5.67
2.5	1	1	5	3	3	1.70557	3.8
2.5	1	1	5	3	3	1.84332	2.45
2.5	1	1	5	1	1	1.67158	5.96
2.5	1	1	5	3	3	2.04082
2.5	1	1	4	2	1	1.80337	2.12
2.5	1	1	4	1	1	0.869565
2.5	1	1	4	3	3	1.92909	2.13
2.5	1	1	4	1	1	1.72202	2.88
2.5	1	1	3	1	1	1.51154	2.61
2.5	1	1	1	3	3	2.09657	2.8
2.5	1	1	3	3	3	1.84667	6.61
2.5	1	1	3	3	3	1.91847	12.06
2.5	1	1	2	3	3	2.27472	4.44
2.5	1	1	2	3	3	2.04866	5.38
2.5	1	1	3	3	3	2.29318	2.2
2.5	1	1	3	1	1	2.0595	6.44
2.5	1	1	3	1	2	2.22841	4.32
2.5	1	1	4	3	3	2.01493	1.65
2.5	1	1	4	2	1	1.97461	7.46
2.5	1	1	2	3	3	1.84275
2.5	1	1	1	3	3	1.97472	3.11
2.5	1	1	2	1	1	1.71674
2.5	1	1	2	3	3	1.93698	3.21
2.5	1	1	2	1	1	1.67158	3.38
2.5	1	1	1	2	2	2.01117	3.6
2.5	1	1	1	3	3	2.18688	6.04
2.5	1	1	1	3	3	2.1254	5.87
2.5	1	1	2	1	1	2.10526
2.5	1	1	2	3	3	2
2.5	1	1	1	3	3	1.92616
2.5	1	1	2	3	3	1.57274	3.25
2.5	1	1	4	3	3	1.55239	5.32
2.5	1	1	4	3	3	2.39521	5.32
2.5	1	1	3	3	3	1.41176	0.64
2.5	1	1	2	3	3	2.09424	4.6
2.5	1	1	2	3	3	1.88679	3.89
2.5	1	1	3	3	3	2.23805	0.67
2.5	1	1	1	3	3	2.06677	4.75
2.5	1	1	3	1	1	1.95122
2.5	1	1	2	3	3	1.71731	3.48
2.5	1	1	3	3	3	1.693	4.45
2.5	1	1	1	3	3	1.71306	4.37
2.5	1	1	1	3	3	1.95531	1.31
2.5	1	1	1	3	3	1.67754	2.62
2.5	1	1	1	3	3	1.73913	2.73
2.5	1	1	2	3	3	1.8	4.93
2.5	1	1	2	3	3	1.31796	8.5
2.5	1	1	1	2	1	1.17188
2.5	1	1	1	2	1	1.46556	6.18
